# Supplementary material for: Establishing an Ex Vivo Culture Model of Human Proximal Airway Tissue
Source: Methods Protoc. 2025 Nov 2;8(6):132. doi: 10.3390/mps8060132 (PMC12641672; doi:10.3390/mps8060132)
Supplement: Supplementary file 1 [file mps-08-00132-s001.zip]

Archive with 1 entries (1 files):
- mps-3874311-supplementary.pdf
